# Supplementary material for: On the northernmost Orchestina species in China, with a first description of the female of O. zhiwui (Araneae, Oonopidae)
Source: Zookeys. 2021 Mar 8;1022:1–11. doi: 10.3897/zookeys.1022.62387 (PMC7960686; doi:10.3897/zookeys.1022.62387)
Supplement: XML Treatment for Orchestina zhiwui [file zookeys.1022.62387-treatment1.xml]

<!DOCTYPE tp:taxon-treatment
  PUBLIC "-//TaxonX//DTD Taxonomic Treatment Publishing DTD v0 20100105//EN" "tax-treatment-NSO.dtd">
<tp:taxon-treatment xmlns:tp="http://www.plazi.org/taxpub"><tp:treatment-meta><kwd-group><label>Taxon classification</label><kwd><named-content xmlns:xlink="http://www.w3.org/1999/xlink" content-type="kingdom">Animalia</named-content></kwd><kwd><named-content xmlns:xlink="http://www.w3.org/1999/xlink" content-type="order">Araneae</named-content></kwd><kwd><named-content xmlns:xlink="http://www.w3.org/1999/xlink" content-type="family">Oonopidae</named-content></kwd></kwd-group><mixed-citation publication-type="journal"><person-group><name><surname>Wang</surname><given-names>Ying</given-names></name><name><surname>Wan</surname><given-names>Na</given-names></name><name><surname>Tong</surname><given-names>Yanfeng</given-names></name><name><surname>Marusik</surname><given-names>Yuri M.</given-names></name></person-group><article-title>On the northernmost <italic><tp:taxon-name><tp:taxon-name-part taxon-name-part-type="genus" reg="Orchestina">Orchestina</tp:taxon-name-part></tp:taxon-name></italic> species in China, with a first description of the female of <italic><tp:taxon-name><tp:taxon-name-part taxon-name-part-type="genus" reg="Orchestina">O.</tp:taxon-name-part> <tp:taxon-name-part taxon-name-part-type="species" reg="zhiwui">zhiwui</tp:taxon-name-part></tp:taxon-name></italic> (<tp:taxon-name><tp:taxon-name-part taxon-name-part-type="order">Araneae</tp:taxon-name-part></tp:taxon-name>, <tp:taxon-name><tp:taxon-name-part taxon-name-part-type="family">Oonopidae</tp:taxon-name-part></tp:taxon-name>)</article-title><source>Zookeys</source><day>08</day><month>3</month><year>2021</year><volume>1022</volume><fpage>1</fpage><lpage>11</lpage><pub-id pub-id-type="doi">10.3897/zookeys.1022.62387</pub-id></mixed-citation></tp:treatment-meta><tp:nomenclature><tp:taxon-name><object-id xmlns:xlink="http://www.w3.org/1999/xlink" content-type="arpha" xlink:type="simple">CB94D555-F65C-5874-A76B-2AC9640B4CD3</object-id>
              <tp:taxon-name-part taxon-name-part-type="genus" reg="Orchestina">Orchestina</tp:taxon-name-part>
              <tp:taxon-name-part taxon-name-part-type="species" reg="zhiwui">zhiwui</tp:taxon-name-part>
            </tp:taxon-name><tp:taxon-authority>Liu, Xu &amp; Henrard, 2019</tp:taxon-authority><xref ref-type="fig" rid="F1">Figures 1</xref><xref ref-type="fig" rid="F2">, 2</xref><xref ref-type="fig" rid="F3">, 3</xref><xref ref-type="fig" rid="F4">, 4</xref><tp:nomenclature-citation-list><tp:nomenclature-citation><tp:taxon-name>
                  <tp:taxon-name-part taxon-name-part-type="genus" reg="Orchestina">O.</tp:taxon-name-part> <tp:taxon-name-part taxon-name-part-type="species" reg="zhiwui">zhiwui</tp:taxon-name-part></tp:taxon-name><comment>Liu, Xu &amp; Henrard in <xref ref-type="bibr" rid="B4">Liu et al. 2019</xref>: 250, figs 12A–I, 13A–C, 14A–I, 15A–G.</comment></tp:nomenclature-citation></tp:nomenclature-citation-list></tp:nomenclature><tp:treatment-sec sec-type="material" id="SECID0EH1AE"><title>Material examined.</title><p>1♂: China, Liaoning Province, Fengcheng City, Fenghuang Mountain, Cuijiapuzi Village, sifting leaf litter; <named-content xmlns:xlink="http://www.w3.org/1999/xlink" content-type="dwc:verbatimCoordinates" xlink:type="simple"><named-content content-type="geo-json" specific-use="{&#34;type&#34;:&#34;Point&#34;,&#34;coordinates&#34;:[124.051944,26.409722]}" id="NCID0EQ1AE" xlink:type="simple">26°24'35"N, 124°3'7"E</named-content></named-content>, 130 m; 10.X.2020; Weihua Cheng, Ying Huang, Xiaochen Sun &amp; Yanfeng Tong leg. (<abbrev xmlns:xlink="http://www.w3.org/1999/xlink" content-type="institution" xlink:title="Shenyang Normal University" id="ABBRID0EV1AE" xlink:type="simple">SYNU</abbrev>-327); 1♀: same data as previous (<abbrev xmlns:xlink="http://www.w3.org/1999/xlink" content-type="institution" xlink:title="Shenyang Normal University" id="ABBRID0E11AE" xlink:type="simple">SYNU</abbrev>-332); 4♂, same data as previous (<abbrev xmlns:xlink="http://www.w3.org/1999/xlink" content-type="institution" xlink:title="Shenyang Normal University" id="ABBRID0E61AE" xlink:type="simple">SYNU</abbrev>-328-329-330-331); 4♀: same data as previous (<abbrev xmlns:xlink="http://www.w3.org/1999/xlink" content-type="institution" xlink:title="Shenyang Normal University" id="ABBRID0EE2AE" xlink:type="simple">SYNU</abbrev>-333-334-335-336); 1♀: same locality; 18.X. 2017; Y.M. Marusik &amp; Bingchuan Zhang leg. (<abbrev xmlns:xlink="http://www.w3.org/1999/xlink" content-type="institution" xlink:title="Shenyang Normal University" id="ABBRID0EJ2AE" xlink:type="simple">SYNU</abbrev>-337).</p></tp:treatment-sec><tp:treatment-sec sec-type="diagnosis" id="SECID0EO2AE"><title>Diagnosis.</title><p>This species is similar to <italic><tp:taxon-name><tp:taxon-name-part taxon-name-part-type="genus" reg="Orchestina">O.</tp:taxon-name-part> <tp:taxon-name-part taxon-name-part-type="species" reg="aureola">aureola</tp:taxon-name-part></tp:taxon-name></italic> Tong &amp; Li, 2011 in the shape of the bulb and the short embolus, but can be distinguished by the reticulate carapace pattern (Figs <xref ref-type="fig" rid="F1">1A</xref>, <xref ref-type="fig" rid="F3">3A</xref>) in both sexes (vs. uniformly colored (<xref ref-type="bibr" rid="B10">Tong and Li 2011</xref>: fig. 1A)). Males can further be recognized by the median projection (Figs <xref ref-type="fig" rid="F1">1G</xref>, <xref ref-type="fig" rid="F2">2H</xref>) of the clypeus (vs. with straight anterior margin (<xref ref-type="bibr" rid="B10">Tong and Li 2011</xref>: fig. 3A)), the endites with sub-apical triangular outgrowths (Figs <xref ref-type="fig" rid="F1">1H</xref>, <xref ref-type="fig" rid="F2">2A, G</xref>) (vs. outgrowths absent (<xref ref-type="bibr" rid="B10">Tong and Li 2011</xref>: fig. 2A)) and short sperm duct forming one coil (Fig. <xref ref-type="fig" rid="F1">1I</xref>) (vs. with several coils (<xref ref-type="bibr" rid="B10">Tong and Li 2011</xref>: fig. 6A)). Females can be distinguished by the presence of the tubular sclerite (Fig. <xref ref-type="fig" rid="F3">3F</xref>) of the endogyne (vs. tubular sclerite absent (<xref ref-type="bibr" rid="B10">Tong and Li 2011</xref>: fig. 5A)).</p><fig id="F1" position="float" orientation="portrait"><object-id xmlns:xlink="http://www.w3.org/1999/xlink" content-type="doi" xlink:type="simple">10.3897/zookeys.1022.62387.figure1</object-id><object-id xmlns:xlink="http://www.w3.org/1999/xlink" content-type="arpha" xlink:type="simple">D763F976-705F-5B22-B518-79C5CB3C2016</object-id><label>Figure 1.</label><caption><p><italic><tp:taxon-name><tp:taxon-name-part taxon-name-part-type="genus" reg="Orchestina">Orchestina</tp:taxon-name-part> <tp:taxon-name-part taxon-name-part-type="species" reg="zhiwui">zhiwui</tp:taxon-name-part></tp:taxon-name></italic> Liu, Xu &amp; Henrard, 2019, male (<abbrev xmlns:xlink="http://www.w3.org/1999/xlink" content-type="institution" xlink:title="Shenyang Normal University" id="ABBRID0EG5AE" xlink:type="simple">SYNU</abbrev>-327) <bold>A–C</bold> habitus, dorsal, lateral and ventral views <bold>D–G</bold> prosoma, dorsal, lateral, ventral and anterior views <bold>H</bold> endites and labium, ventral view <bold>I–K</bold> left palp, prolateral, dorsal and retrolateral views. Abbreviations: <abbrev xmlns:xlink="http://www.w3.org/1999/xlink" xlink:title="median projection" id="ABBRID0ET5AE" xlink:type="simple">Mp</abbrev> = median projection of clypeus. Scale bars: 0.4 mm (<bold>A–G</bold>); 0.2 mm (<bold>H–K</bold>).</p></caption><graphic xmlns:xlink="http://www.w3.org/1999/xlink" xlink:href="zookeys-1022-001-g001.jpg" position="float" orientation="portrait" xlink:type="simple" id="oo_517568.jpg"><uri content-type="original_file" xlink:type="simple">https://binary.pensoft.net/fig/517568</uri></graphic></fig></tp:treatment-sec><tp:treatment-sec sec-type="redescription" id="SECID0EA6AE"><title>Redescription of male</title><p><bold>(<abbrev xmlns:xlink="http://www.w3.org/1999/xlink" content-type="institution" xlink:title="Shenyang Normal University" id="ABBRID0EI6AE" xlink:type="simple">SYNU</abbrev>-327). <italic>Body</italic></bold>: habitus as in Fig. <xref ref-type="fig" rid="F1">1A–C</xref>; body length 1.29. <bold><italic>Carapace</italic></bold> (Fig. <xref ref-type="fig" rid="F1">1D, E, G</xref>): 0.61 long, 0.44 wide; yellow, oval in dorsal view, surface smooth, with net-shaped pattern, with sparse long setae, pars cephalica slightly elevated in lateral view, anterior margin straight in dorsal view, posterolateral corners rounded. <bold><italic>Eyes</italic></bold> (Fig. <xref ref-type="fig" rid="F1">1D, G</xref>): well-developed, <abbrev xmlns:xlink="http://www.w3.org/1999/xlink" xlink:title="posterior median eyes" id="ABBRID0ECAAG" xlink:type="simple">PME</abbrev> largest; posterior eye row recurved from above; <abbrev xmlns:xlink="http://www.w3.org/1999/xlink" xlink:title="anterior lateral eyes" id="ABBRID0EGAAG" xlink:type="simple">ALE</abbrev>-<abbrev xmlns:xlink="http://www.w3.org/1999/xlink" xlink:title="posterior lateral eyes" id="ABBRID0EKAAG" xlink:type="simple">PLE</abbrev> touching, <abbrev xmlns:xlink="http://www.w3.org/1999/xlink" xlink:title="posterior lateral eyes" id="ABBRID0EOAAG" xlink:type="simple">PLE</abbrev>-<abbrev xmlns:xlink="http://www.w3.org/1999/xlink" xlink:title="posterior median eyes" id="ABBRID0ESAAG" xlink:type="simple">PME</abbrev> separated by less than <abbrev xmlns:xlink="http://www.w3.org/1999/xlink" xlink:title="posterior median eyes" id="ABBRID0EWAAG" xlink:type="simple">PME</abbrev> radius, <abbrev xmlns:xlink="http://www.w3.org/1999/xlink" xlink:title="posterior median eyes" id="ABBRID0E1AAG" xlink:type="simple">PME</abbrev> touching throughout most of their length. <bold><italic>Clypeus</italic></bold> (Figs <xref ref-type="fig" rid="F1">1D, E, G</xref>, <xref ref-type="fig" rid="F2">2H</xref>): with a median projection (<abbrev xmlns:xlink="http://www.w3.org/1999/xlink" xlink:title="median projection" id="ABBRID0EJBAG" xlink:type="simple">Mp</abbrev>) in frontal view, sloping forward in lateral view, high, <abbrev xmlns:xlink="http://www.w3.org/1999/xlink" xlink:title="anterior lateral eyes" id="ABBRID0ENBAG" xlink:type="simple">ALE</abbrev> separated from edge of carapace by 1.7 times their diameter; with pairs of long needle-like setae in front of <abbrev xmlns:xlink="http://www.w3.org/1999/xlink" xlink:title="anterior lateral eyes" id="ABBRID0ERBAG" xlink:type="simple">ALE</abbrev>. <bold><italic>Sternum</italic></bold> (Fig. <xref ref-type="fig" rid="F1">1F</xref>): longer than wide, yellow, with scattered sepia pigmentation, surface smooth, without radial furrows between coxae; setae sparse, needle-like, evenly scattered, without hair tufts. <bold><italic>Mouthparts</italic></bold> (Figs <xref ref-type="fig" rid="F1">1F–H</xref>, <xref ref-type="fig" rid="F2">2A, G–I</xref>): chelicerae straight and long, 4 times longer than wide, with eye-shaped slit organ (<abbrev xmlns:xlink="http://www.w3.org/1999/xlink" xlink:title="slit organs" id="ABBRID0EHCAG" xlink:type="simple">So</abbrev>) in medial part; labium as an elongated hexagon, anterior margin not indented at middle; endites strongly sclerotized, except mesal part, basally with shallow diagonal furrow, with elongated extension bearing serrula (<abbrev xmlns:xlink="http://www.w3.org/1999/xlink" xlink:title="serrula" id="ABBRID0ELCAG" xlink:type="simple">Se</abbrev>), sub-apical triangular outgrowth (<abbrev xmlns:xlink="http://www.w3.org/1999/xlink" xlink:title="triangular outgrowth" id="ABBRID0EPCAG" xlink:type="simple">To</abbrev>) and stomate-like structure (<abbrev xmlns:xlink="http://www.w3.org/1999/xlink" xlink:title="stomate-like structure" id="ABBRID0ETCAG" xlink:type="simple">Ss</abbrev>). <bold><italic>Abdomen</italic></bold> (Fig. <xref ref-type="fig" rid="F1">1A–C</xref>): 0.74 long; grayish, with a pale narrow chevron. <bold><italic>Legs</italic></bold>: yellow, femur IV thickened, wider than femora I–III, without spines. <bold><italic>Palp</italic></bold> (Figs <xref ref-type="fig" rid="F1">1I–K</xref>, <xref ref-type="fig" rid="F2">2B–F</xref>): tibia enlarged and strongly swollen, 1.6 times longer than wide and 2 times longer than femur plus patella; cymbium ovoid; bulb stout, basal part globular, wider than tibia width, with ventral boss proximally; embolus short, conical, with ventrally swollen base; sperm duct with 1 loop on prolateral side, opening of sperm duct small, round, located on tip.</p><fig id="F2" position="float" orientation="portrait"><object-id xmlns:xlink="http://www.w3.org/1999/xlink" content-type="doi" xlink:type="simple">10.3897/zookeys.1022.62387.figure2</object-id><object-id xmlns:xlink="http://www.w3.org/1999/xlink" content-type="arpha" xlink:type="simple">3378E5AC-BE27-5D16-BB65-9BC20F568D9F</object-id><label>Figure 2.</label><caption><p><italic><tp:taxon-name><tp:taxon-name-part taxon-name-part-type="genus" reg="Orchestina">Orchestina</tp:taxon-name-part> <tp:taxon-name-part taxon-name-part-type="species" reg="zhiwui">zhiwui</tp:taxon-name-part></tp:taxon-name></italic> Liu, Xu &amp; Henrard, 2019, male (<abbrev xmlns:xlink="http://www.w3.org/1999/xlink" content-type="institution" xlink:title="Shenyang Normal University" id="ABBRID0E6DAG" xlink:type="simple">SYNU</abbrev>-327), <abbrev xmlns:xlink="http://www.w3.org/1999/xlink" xlink:title="scanning electron microscopy" id="ABBRID0EEEAG" xlink:type="simple">SEM</abbrev><bold>A</bold> labium and endites, ventral views <bold>B</bold> distal part of palpal bulb, dorsal view <bold>C, E, F</bold> left palp, dorsal, prolateral and retrolateral views <bold>D</bold> palpal bulb, prolateral view <bold>G</bold> endites, ventral view <bold>H</bold> prosoma, anterior view <bold>I</bold> detail of chelicerae, highlighting slit organs. Abbreviations: <abbrev xmlns:xlink="http://www.w3.org/1999/xlink" xlink:title="median projection" id="ABBRID0EWEAG" xlink:type="simple">Mp</abbrev> = median projection of clypeus; <abbrev xmlns:xlink="http://www.w3.org/1999/xlink" xlink:title="serrula" id="ABBRID0E1EAG" xlink:type="simple">Se</abbrev> = serrula; <abbrev xmlns:xlink="http://www.w3.org/1999/xlink" xlink:title="slit organs" id="ABBRID0E5EAG" xlink:type="simple">So</abbrev> = slit organs; <abbrev xmlns:xlink="http://www.w3.org/1999/xlink" xlink:title="stomate-like structure" id="ABBRID0ECFAG" xlink:type="simple">Ss</abbrev> = stomate-like structure; <abbrev xmlns:xlink="http://www.w3.org/1999/xlink" xlink:title="triangular outgrowth" id="ABBRID0EGFAG" xlink:type="simple">To</abbrev> = triangular outgrowth. Scale bars: 0.1 mm (<bold>A, C, D–F, H, I</bold>); 0.05 mm (<bold>B, G</bold>).</p></caption><graphic xmlns:xlink="http://www.w3.org/1999/xlink" xlink:href="zookeys-1022-001-g002.jpg" position="float" orientation="portrait" xlink:type="simple" id="oo_517569.jpg"><uri content-type="original_file" xlink:type="simple">https://binary.pensoft.net/fig/517569</uri></graphic></fig></tp:treatment-sec><tp:treatment-sec sec-type="description" id="SECID0ETFAG"><title>Description of female</title><p><bold>(<abbrev xmlns:xlink="http://www.w3.org/1999/xlink" content-type="institution" xlink:title="Shenyang Normal University" id="ABBRID0E2FAG" xlink:type="simple">SYNU</abbrev>-332).</bold> Same as male except as noted. <bold><italic>Body</italic></bold>: habitus as in Fig. <xref ref-type="fig" rid="F3">3A–C</xref>; body length 1.26. <bold><italic>Carapace</italic></bold>: 0.59 long, 0.42 wide. <bold><italic>Clypeus</italic></bold> (Fig. <xref ref-type="fig" rid="F3">3D</xref>): anterior margin straight. <bold><italic>Mouthparts</italic></bold>: chelicerae shorter; endites simple, with serrula. <bold><italic>Abdomen</italic></bold>: 0.69 long. <bold><italic>Epigaster</italic></bold> (Fig. <xref ref-type="fig" rid="F3">3E, F</xref>): without special external features; internal parts visible through integument. <bold><italic>Endogyne</italic></bold> (Fig. <xref ref-type="fig" rid="F3">3G</xref>): with medial cylindrical sclerite (<abbrev xmlns:xlink="http://www.w3.org/1999/xlink" xlink:title="anterior uterine sclerite" id="ABBRID0EQHAG" xlink:type="simple">AUS</abbrev>), encircled medially by tubular sclerite corresponding to anterior receptaculum (<abbrev xmlns:xlink="http://www.w3.org/1999/xlink" xlink:title="anterior receptaculum" id="ABBRID0EUHAG" xlink:type="simple">ARe</abbrev>), anterior part of cylindrical sclerite (<abbrev xmlns:xlink="http://www.w3.org/1999/xlink" xlink:title="anterior uterine sclerite" id="ABBRID0EYHAG" xlink:type="simple">AUS</abbrev>) with pair of lateral protrusions (<abbrev xmlns:xlink="http://www.w3.org/1999/xlink" xlink:title="protrusions" id="ABBRID0E3HAG" xlink:type="simple">Pr</abbrev>); posterior part with pair of pore-like structures (<abbrev xmlns:xlink="http://www.w3.org/1999/xlink" xlink:title="pore-like structure" id="ABBRID0EAIAG" xlink:type="simple">Po</abbrev>) on ventral side and posterior plate (<abbrev xmlns:xlink="http://www.w3.org/1999/xlink" xlink:title="posterior plate" id="ABBRID0EEIAG" xlink:type="simple">Pp</abbrev>) on dorsal side.</p><fig id="F3" position="float" orientation="portrait"><object-id xmlns:xlink="http://www.w3.org/1999/xlink" content-type="doi" xlink:type="simple">10.3897/zookeys.1022.62387.figure3</object-id><object-id xmlns:xlink="http://www.w3.org/1999/xlink" content-type="arpha" xlink:type="simple">095EE4D4-E995-5EB6-A519-4E83CB8E70A3</object-id><label>Figure 3.</label><caption><p><italic><tp:taxon-name><tp:taxon-name-part taxon-name-part-type="genus" reg="Orchestina">Orchestina</tp:taxon-name-part> <tp:taxon-name-part taxon-name-part-type="species" reg="zhiwui">zhiwui</tp:taxon-name-part></tp:taxon-name></italic> Liu, Xu &amp; Henrard, 2019, female (<abbrev xmlns:xlink="http://www.w3.org/1999/xlink" content-type="institution" xlink:title="Shenyang Normal University" id="ABBRID0E2IAG" xlink:type="simple">SYNU</abbrev>-332) <bold>A–C</bold> habitus, dorsal, lateral and ventral views <bold>D</bold> prosoma, anterior view <bold>E</bold> epigaster, ventral view <bold>F, G</bold> endogyne, ventral and dorsal views. Abbreviations: <abbrev xmlns:xlink="http://www.w3.org/1999/xlink" xlink:title="anterior receptaculum" id="ABBRID0EIJAG" xlink:type="simple">ARe</abbrev> = anterior receptaculum; <abbrev xmlns:xlink="http://www.w3.org/1999/xlink" xlink:title="anterior uterine sclerite" id="ABBRID0EMJAG" xlink:type="simple">AUS</abbrev> = anterior uterine sclerite; <abbrev xmlns:xlink="http://www.w3.org/1999/xlink" xlink:title="pore-like structure" id="ABBRID0EQJAG" xlink:type="simple">Po</abbrev> = pore-like structure; <abbrev xmlns:xlink="http://www.w3.org/1999/xlink" xlink:title="posterior plate" id="ABBRID0EUJAG" xlink:type="simple">Pp</abbrev> = posterior plate; <abbrev xmlns:xlink="http://www.w3.org/1999/xlink" xlink:title="protrusions" id="ABBRID0EYJAG" xlink:type="simple">Pr</abbrev> = protrusions. Scale bars: 0.4 mm (<bold>A–D</bold>); 0.1 mm (<bold>E–G</bold>).</p></caption><graphic xmlns:xlink="http://www.w3.org/1999/xlink" xlink:href="zookeys-1022-001-g003.jpg" position="float" orientation="portrait" xlink:type="simple" id="oo_517570.jpg"><uri content-type="original_file" xlink:type="simple">https://binary.pensoft.net/fig/517570</uri></graphic></fig></tp:treatment-sec><tp:treatment-sec sec-type="habitat" id="SECID0EFKAG"><title>Habitats.</title><p>All specimens were collected in leaf litter in a mountain forest.</p></tp:treatment-sec><tp:treatment-sec sec-type="distribution" id="SECID0EKKAG"><title>Distribution.</title><p>China (Liaoning and Jiangxi) (Fig. <xref ref-type="fig" rid="F4">4</xref>).</p><fig id="F4" position="float" orientation="portrait"><object-id xmlns:xlink="http://www.w3.org/1999/xlink" content-type="doi" xlink:type="simple">10.3897/zookeys.1022.62387.figure4</object-id><object-id xmlns:xlink="http://www.w3.org/1999/xlink" content-type="arpha" xlink:type="simple">7176299C-3113-5CBC-B629-961449C7456B</object-id><label>Figure 4.</label><caption><p>Distribution records of <italic><tp:taxon-name><tp:taxon-name-part taxon-name-part-type="genus" reg="Orchestina">Orchestina</tp:taxon-name-part></tp:taxon-name></italic> species from China and the northernmost species in Asia. 1. <italic><tp:taxon-name><tp:taxon-name-part taxon-name-part-type="genus" reg="Orchestina">O.</tp:taxon-name-part> <tp:taxon-name-part taxon-name-part-type="species" reg="apiculata">apiculata</tp:taxon-name-part></tp:taxon-name></italic> Liu, Xiao &amp; Xu, 2016; 2. <italic><tp:taxon-name><tp:taxon-name-part taxon-name-part-type="genus" reg="Orchestina">O.</tp:taxon-name-part> <tp:taxon-name-part taxon-name-part-type="species" reg="aureola">aureola</tp:taxon-name-part></tp:taxon-name></italic> Tong &amp; Li, 2011; 3. <italic><tp:taxon-name><tp:taxon-name-part taxon-name-part-type="genus" reg="Orchestina">O.</tp:taxon-name-part> <tp:taxon-name-part taxon-name-part-type="species" reg="bialata">bialata</tp:taxon-name-part></tp:taxon-name></italic> Liu, Xiao &amp; Xu, 2016; 4. <italic><tp:taxon-name><tp:taxon-name-part taxon-name-part-type="genus" reg="Orchestina">O.</tp:taxon-name-part> <tp:taxon-name-part taxon-name-part-type="species" reg="clavulata">clavulata</tp:taxon-name-part></tp:taxon-name></italic> Tong &amp; Li, 2011; 5. <italic><tp:taxon-name><tp:taxon-name-part taxon-name-part-type="genus" reg="Orchestina">O.</tp:taxon-name-part> <tp:taxon-name-part taxon-name-part-type="species" reg="colubrina">colubrina</tp:taxon-name-part></tp:taxon-name></italic> Liu, Henrard &amp; Xu, 2019; 6. <italic><tp:taxon-name><tp:taxon-name-part taxon-name-part-type="genus" reg="Orchestina">O.</tp:taxon-name-part> <tp:taxon-name-part taxon-name-part-type="species" reg="multipunctata">multipunctata</tp:taxon-name-part></tp:taxon-name></italic> Liu, Xiao &amp; Xu, 2016; 7. <italic><tp:taxon-name><tp:taxon-name-part taxon-name-part-type="genus" reg="Orchestina">O.</tp:taxon-name-part> <tp:taxon-name-part taxon-name-part-type="species" reg="sinensis">sinensis</tp:taxon-name-part></tp:taxon-name></italic> Xu, 1987; 8. <italic><tp:taxon-name><tp:taxon-name-part taxon-name-part-type="genus" reg="Orchestina">O.</tp:taxon-name-part> <tp:taxon-name-part taxon-name-part-type="species" reg="thoracica">thoracica</tp:taxon-name-part></tp:taxon-name></italic> Xu, 1987; 9. <italic><tp:taxon-name><tp:taxon-name-part taxon-name-part-type="genus" reg="Orchestina">O.</tp:taxon-name-part> <tp:taxon-name-part taxon-name-part-type="species" reg="truncatula">truncatula</tp:taxon-name-part></tp:taxon-name></italic> Tong &amp; Li, 2011; 10. <italic><tp:taxon-name><tp:taxon-name-part taxon-name-part-type="genus" reg="Orchestina">O.</tp:taxon-name-part> <tp:taxon-name-part taxon-name-part-type="species" reg="tubulata">tubulata</tp:taxon-name-part></tp:taxon-name></italic> Tong &amp; Li, 2011; 11. <italic><tp:taxon-name><tp:taxon-name-part taxon-name-part-type="genus" reg="Orchestina">O.</tp:taxon-name-part> <tp:taxon-name-part taxon-name-part-type="species" reg="yinggezui">yinggezui</tp:taxon-name-part></tp:taxon-name></italic> Tong &amp; Li, 2011; 12. <italic><tp:taxon-name><tp:taxon-name-part taxon-name-part-type="genus" reg="Orchestina">O.</tp:taxon-name-part> <tp:taxon-name-part taxon-name-part-type="species" reg="zhengi">zhengi</tp:taxon-name-part></tp:taxon-name></italic> Tong &amp; Li, 2011; 13. <italic><tp:taxon-name><tp:taxon-name-part taxon-name-part-type="genus" reg="Orchestina">O.</tp:taxon-name-part> <tp:taxon-name-part taxon-name-part-type="species" reg="zhiwui">zhiwui</tp:taxon-name-part></tp:taxon-name></italic> Liu, Xu &amp; Henrard, 2019; 14. <italic><tp:taxon-name><tp:taxon-name-part taxon-name-part-type="genus" reg="Orchestina">O.</tp:taxon-name-part> <tp:taxon-name-part taxon-name-part-type="species" reg="storozhenkoi">storozhenkoi</tp:taxon-name-part></tp:taxon-name></italic> (Saaristo &amp; Marusik, 2004); +. <italic><tp:taxon-name><tp:taxon-name-part taxon-name-part-type="genus" reg="Orchestina">O.</tp:taxon-name-part> <tp:taxon-name-part taxon-name-part-type="species" reg="sakhalinensis">sakhalinensis</tp:taxon-name-part></tp:taxon-name></italic> Marusik, Perkovsky &amp; Eskov, 2018.</p></caption><graphic xmlns:xlink="http://www.w3.org/1999/xlink" xlink:href="zookeys-1022-001-g004.jpg" position="float" orientation="portrait" xlink:type="simple" id="oo_517571.jpg"><uri content-type="original_file" xlink:type="simple">https://binary.pensoft.net/fig/517571</uri></graphic></fig></tp:treatment-sec><ref-list><ref id="B4"><mixed-citation xmlns:xlink="http://www.w3.org/1999/xlink" xlink:type="simple"><person-group><name name-style="western"><surname>Liu</surname><given-names>K</given-names></name><name name-style="western"><surname>Henrard</surname><given-names>A</given-names></name><name name-style="western"><surname>Xiao</surname><given-names>Y</given-names></name><name name-style="western"><surname>Xu</surname><given-names>X</given-names></name></person-group> (<year>2019</year>) <article-title>On three new oonopid species from China and the discovery of the male <italic><tp:taxon-name><tp:taxon-name-part taxon-name-part-type="genus">Orchestina</tp:taxon-name-part> <tp:taxon-name-part taxon-name-part-type="species">bialata</tp:taxon-name-part></tp:taxon-name></italic> Liu, Xiao &amp; Xu, 2016 (<tp:taxon-name><tp:taxon-name-part taxon-name-part-type="order">Araneae</tp:taxon-name-part></tp:taxon-name>: <tp:taxon-name><tp:taxon-name-part taxon-name-part-type="family">Oonopidae</tp:taxon-name-part></tp:taxon-name>).</article-title><source>Zootaxa</source><volume>4701</volume>(<issue>3</issue>): <fpage>235</fpage>–<lpage>256</lpage>. <ext-link xlink:type="simple" ext-link-type="doi" xlink:href="10.11646/zootaxa.4701.3.2">https://doi.org/10.11646/zootaxa.4701.3.2</ext-link></mixed-citation></ref><ref id="B10"><mixed-citation xmlns:xlink="http://www.w3.org/1999/xlink" xlink:type="simple"><person-group><name name-style="western"><surname>Tong</surname><given-names>Y</given-names></name><name name-style="western"><surname>Li</surname><given-names>S</given-names></name></person-group> (<year>2011</year>) <article-title>Six new <italic><tp:taxon-name><tp:taxon-name-part taxon-name-part-type="genus">Orchestina</tp:taxon-name-part></tp:taxon-name></italic> species from Hainan Island, China (<tp:taxon-name><tp:taxon-name-part taxon-name-part-type="order">Araneae</tp:taxon-name-part></tp:taxon-name>, <tp:taxon-name><tp:taxon-name-part taxon-name-part-type="family">Oonopidae</tp:taxon-name-part></tp:taxon-name>).</article-title><source>Zootaxa</source><volume>3061</volume>: <fpage>36</fpage>–<lpage>52</lpage>. <ext-link xlink:type="simple" ext-link-type="doi" xlink:href="10.11646/zootaxa.3061.1.2">https://doi.org/10.11646/zootaxa.3061.1.2</ext-link></mixed-citation></ref></ref-list></tp:taxon-treatment>
